# Supplementary material for: The Interplay of Cancer and Hypertension: Rising Mortality and Widening Disparities Across the United States (1999–2023)
Source: Medicina (Kaunas). 2025 May 19;61(5):917. doi: 10.3390/medicina61050917 (PMC12113302; doi:10.3390/medicina61050917)
Supplement: Supplementary file 1 [file medicina-61-00917-s001.zip]

Archive with 1 entries (1 files):
- medicina-3597031-supplementary.pdf
